# Supplementary material for: Core Fucosylation Mediated by the FucT-8 Enzyme Affects TRAIL-Induced Apoptosis and Sensitivity to Chemotherapy in Human SW480 and SW620 Colorectal Cancer Cells
Source: Int J Mol Sci. 2023 Jul 25;24(15):11879. doi: 10.3390/ijms241511879 (PMC10418920; doi:10.3390/ijms241511879)
Supplement: Supplementary file 1 [file ijms-24-11879-s001.zip]

Archive with 1 entries (1 files):
- ijms-2499045-supplementary.pdf
